# Supplementary material for: AI-driven spatial analysis of tumor-infiltrating lymphocytes predicts chemo-immunotherapy response in triple-negative breast cancer
Source: Front Immunol. 2026 Apr 16;17:1797753. doi: 10.3389/fimmu.2026.1797753 (PMC13128803; doi:10.3389/fimmu.2026.1797753)
Supplement: Supplementary file 1 [file Table1.xlsx]

## Sheet: Table S1
标签	穿刺免疫组化	治疗	具体方案	MP分级	年龄
1B	Her2(BC)(0)、ER(-)、PR(-)、Ki-67(+，50%)、AR(++～+++，40%)、P63(-)	化疗+免疫	ddEC-ddP方案新辅助治疗，具体用药：法玛新125mg静滴once+环磷酰胺700mg静滴once，泰素240mg 静滴 once。患者三阴型乳腺癌，2022-09-28予第1周期免疫治疗，具体：信迪利单抗200mg d1	4级	51岁
2B	Her2(BC)(0)、ER(-)、PR(-)、Ki-67(+，60%)、AR(+++，90%)	化疗+免疫	第1-4周期EC*4-T（PH）*4方案新辅助 化疗，具体为：(立幸)注射用盐酸多柔比星脂质体 60mg+(安道生)注射用环磷酰胺 980mg； 2022.11.30、2023.01.04、2023.01.29、2023.2.21行第5-8周期EC*4-T（PH）*4方案新辅助化疗，具 体为：(白蛋白结合型)注射用紫杉醇(恒瑞) 460mg ivgtt dl + 斯鲁利单抗注射液(自备) 0.3	1级	41岁
3B	Her2(BC)(0)、ER(-)、PR(-)、Ki-67(+，60-70%)、AR(-)	化疗+免疫	行C1 ddEC化疗：表柔比星125mg + 环 磷酰胺0.8ivgtt d1 Q2W，1周期化疗后效果不佳，后更改治疗方案，于2023.01.12起行3周期化 疗联合靶向治疗：白蛋白紫杉醇150mg（d1/8/15）+卡铂200mg ivgtt（ d1/8/15）+（可瑞达） 帕博利珠单抗200mg ivgtt d8 Q3W	2级	37岁
4B	Her2(BC)(0)、ER(-)、PR(-)、Ki-67(+，80%)、AR(++，10%)	化疗+免疫	免疫治疗临床试验	4级	51岁
5B	ER(0)、PR(0)、Her2(BC)(0)、Ki-67(+，60%)、CD31(脉管+)、D2-40(脉管+)、CK5/6(+)、EGFR(+)	化疗+免疫	第1周期化疗联合抗血管及免疫治疗，具体：白蛋白紫杉醇 200mg 静滴 d1，d12+信迪利单抗 0.2g 静滴 Q3W+仑伐替尼4mg po qd，行C2D1化疗联合抗血管及免疫治疗，具体：白蛋白紫杉醇 200mg 静滴 d1+ 信迪利单抗 0.2g 静滴 Q3W+仑伐替尼4mg	2级	34岁
6B	Her2(BC)(0)、ER(-)、PR(-)、Ki-67(+，95%)、AR(-)	化疗+免疫	期新辅助信迪利 单抗+表柔比星+环磷酰胺免疫联合化疗，具体:信迪利单抗200mg静滴+表柔比星140mg静滴+环磷酰胺 800mg静滴，	4级	35岁
7B	Her2(BC)(0)、ER(-)、PR(-)、Ki-67(+，80%)、AR(-)	化疗+免疫	第1周期“AC”方案化疗，用药：脂质体阿霉素60mg d1+环磷酰胺1000mg d1。改予“EC”化疗联合信迪利单抗免疫抗肿瘤治疗，具体：盐酸表柔比星155mg 静滴+环磷酰胺850mg 静滴+(达伯舒)信迪利单抗注射液0.2g。	2级	48岁
8B	Her-2（0），ER（-），PR（-），AR（-)，Ki-67(+，80%)，CK5/6(+)，P63(-），E-cadherin（+），P120(膜+)，GATA-3（弱+),SOX10(+)	化疗+免疫	序贯第2-4周期化疗联合免疫治疗，具体:(齐鲁锐贝)注射用紫杉醇(白蛋白结合型)(自 备) 184mg 静滴d1、8+(百泽安)替雷利珠单抗注射液（自备） 200mg 静滴d1	3级	60岁
9B	ER(-)、PR(-)、C-erbB-2(0)、GATA-3(少数十)、Ki-67(+，约60%)、PD-L1(22C3)(<1)， GATA-3(局灶+)、GCDFP-15(-)、S0X10(局灶+)、SYN(-)、CgA(-)、CD31(+)、D2-40(+）	化疗+免疫	行C1-7化疗联合免疫白紫+卡铂+替雷丽珠治疗	1级	37岁
10B	ER(-)、PR(-)、HER-2(0)、Ki67(约70%+)、AR(-)、GATA3(灶+)、SOX10(+)、P120(膜+)、E-cadherin(膜+)、CK5/6(灶+)、Calponin(-)、P63(-)、P53(野生型)	化疗+免疫	第1周期AC方案化疗，具体为：环磷酰胺1g微泵注射+表柔比星155mg微泵注射，5帕博利珠单抗联合TCb*4周期后序贯EC*4周期方案抗肿瘤治疗，具体为：力扑素140mg静滴d1，q1w+卡铂235mg静滴d1,q1w+帕博利珠单抗200mg静滴d3	5级	44岁
11B	Her2(BC)(1+)、ER(-)、PR(-)、Ki-67(+，80%)、AR(+++，90%)、GATA3(+)	化疗+免疫	第1-4周期ddEC化疗，具体用药：表柔比星 130mg 静滴+环 磷酰胺 750mg 静滴；2023-07-07至2023-09-08予信迪利单抗方案治疗：信迪利单抗 200mg 静滴	3级	54岁
12B	ER(-)、PR(-)、AR(-)、Her2(BC)(0)、Ki-67(+，30%)、GATA3(灶性+)、P63(-)、CK5/6(+)、CK(+)	化疗+免疫	行PCb*6方案新辅助治疗：白蛋白紫杉醇470mg+卡铂800mg，于2023.11.24加用免疫治疗：帕博利珠单抗200mg。	2级	26岁
13B	ER（-）、PR（-）、HER2（0）、AR（-）、Ki-67（85%），CK5/6(弱+)，P63（-），E-cadherin（+），P120（胞膜+），GATA-3（+），SOX10（+），CK（pan）（+）	化疗+免疫	第1-4周期TCb*4化疗联合免疫治 疗，具体为：帕博利珠单抗200mg 静滴q3w + 力扑素120静滴 q1w（C4D8始予100mg） + 卡铂225mg( C4D8始予180mg)静滴 q1w	3级	30岁
14B	ER(-),PR(-),HER2(1+),Ki-67(+80%),AR (-),CD8(+10%),FOXC1(+80%)。HER2基因状态:(-),无扩增	化疗+免疫	白蛋白紫杉醇+阿帕替尼,2022.10.11起加用卡瑞丽珠单抗	3级	35岁
15B	Her2(BC)(0)、ER(-)、PR(-)、Ki-67(+，10%)、AR(+++，90%)	化疗+免疫	行第4周期新辅助化疗+免疫治疗，具体为：法玛新145mg d1静滴+安道生950mg d1静滴+帕博利珠单抗200mg d1静滴。2023-12-12、2024-01-02、2024-01-23、2024-02-15行第5-8周 期EC-Tcb方案新辅助化疗+免疫治疗，具体为：白蛋白紫杉醇400mg d1静滴+卡铂600mg d1静滴+帕博利 珠单抗200mg d1静滴	3级	59岁
16B	Her2(BC)(0)、ER(-)、PR(-)、Ki-67(+，80%)、AR(-)	化疗+免疫	第1-4周期（Pcb*4-AC*4）+PD1方案新辅助化疗，具体为：(白蛋白结合型)注射用紫杉醇(恒瑞) 440mg ivgtt dl+(伯尔 定)卡铂注射液 660mg ivgtt dl+ 斯鲁利单抗注射液(自备) 0.3g ivgtt dl，2023.12.29、 2024.01.17、2024.02.07、2024.02.28行第5-8周期（Pcb*4-AC*4）+PD1方案新辅助化疗，具体 为：(立幸)盐酸多柔比星脂质体注射液(自备) 59mg ivgtt dl+(安道生)注射用环磷酰胺 930mg ivgtt dl+斯鲁利单抗注射液(自备) 0.3g ivgtt dl	5级	52岁
17B	Her2(BC)(0)、ER(-)、PR(-)、AR(-)、Ki-67(+，60%)、EGFR(+)、CK5/6(小灶+)、ToPoII(+，50%)、P53(+）、P63(-)、E-cad(膜+)、Sy(-)、P120catenin(-)	化疗+免疫	行TCb*4-EC*4+PD-1方案治疗：白蛋白紫杉醇 460mg + 卡铂 700mg - 表柔比星 160mg + 环磷酰胺 900mg +替雷利珠单抗 200mg ivgtt dl	5级	37岁
18B	Her2(BC)(0)、ER(-)、PR(-)、Ki-67(+，30%)、AR(-)、D2-40(+，脉管瘤栓)、CD31(-)	化疗+免疫	予C1-4D1、8 TCb*4序贯AC*4联合帕博利珠单抗*1年方案抗肿瘤治疗，具体为：紫杉醇脂质体115mg静 滴d1、8+卡铂260mg静滴d1、8+帕博利珠单抗200mg静滴。2023-12-28至2024-03-28行C5-8D1 序贯AC*4 联合帕博利珠单抗*1年方案抗肿瘤治疗，具体为：多柔比星脂质体50mg静滴+环磷酰胺850mg静滴+帕博 利珠单抗200mg静滴	5级	34岁
19B	Her2(BC)(0)、ER(-+)、PR(弱+，1-2%)、AR(-)、Ki-67(+，30-40)、PD-L1(22C3)(CPS 10-20)	化疗+免疫	予C1D1至C4D1表 柔比星+环磷酰胺+信迪利单抗抗肿瘤治疗，具体为：(法玛新)注射用盐酸表柔比星 150mg 静滴 once + (安道生)注射用环磷酰胺 850mg 静滴 +（达伯舒）信迪利单抗注射液 200mg 静滴	4级	44岁
20B	Her2(BC)(0)、ER(-)、PR(-)、Ki-67(+，60%)、AR(+，5%)、CK(+)、P63(少量+)、CK5/6(少量+)、SOX10(+)、34βE12(少量+)、CD34(-)、SMA(-)、Des(-)、S-100(部分+)	化疗+免疫	第1-4周期EC+信迪利单抗新辅助治疗，具体：(法玛新)注射用盐酸表柔比星 150mg 静滴 d1，(安道生)注射用环磷酰胺 830mg 静滴 d1，q2w+（达伯舒）信迪利单抗注射液 200mg 静滴 d1，q3w。2024-01-02至2024-4-7行序贯C1- C4紫杉醇+卡铂治疗，具体：紫杉醇 130mg d1、d8、d15+卡铂 300mg d1	5级	35岁
21B	Her2(BC)(1+)、ER(-)、PR(-)、AR(弱+，20%)、Ki-67(+，70-80%)、PD-L1(22C3)(局灶+，CPS<5)	化疗+免疫	行1-4周期化疗联合免疫治疗，具体为：紫杉醇(白蛋白结合型)0.2g静滴 d1，8+特瑞普利单抗240mg静滴	3级	58岁
22B	Her2(BC)(1+)、ER(-)、PR(-)、AR(2+，60%)、Ki-67(+，50%)、CK5/6(-)、EGFR(+)、P63(-)	化疗+免疫	第1-4周期辅助化疗，具体为：(安素泰)紫杉醇注射液240mg+卡铂600mg+（可瑞达）帕博利珠单抗注射液200mg（自备）ivgtt d1，于2024-03-12、2024-04-02行、2024-04-23、2024-05-13第5-8周期新辅助化疗：表柔比星155mg+环磷酰胺930mg+（可瑞达）帕博利珠单抗注射液200mg ivgtt d1	5级	52岁
23B	Her2(BC)(0)、ER(-)、PR(-)、Ki-67(+，90%)、AR(-)	化疗+免疫	第1-14周期特瑞普利单抗（JS001）/安慰剂+白蛋白紫杉醇-IND-125治疗，具体：特瑞普利单抗（JS001）/安慰剂240mg d1 静滴，白蛋白紫杉醇-IND-125 193mg d1、d8 静滴。	2级	70岁
24B	Her2(BC)(1+)、ER(+，5%)、PR(-)、AR(+，1%)、Ki-67(+，80%)、PD-L1(22C3)(CPS 80)	化疗+免疫	行TCb-PCb方案1-4周期治疗，具体为：白蛋白结合型紫杉醇0.22g d1、8静滴+卡铂742mg d1静滴+帕博利珠单抗100mg d1静滴。2024-04-07至2024-06-11予第5-8周期化 疗，具体为：多柔比星1000mg d1静滴+环磷酰胺60mg d1静滴+帕博利珠单抗200mg d1静滴	4级	38岁
25B	CK(+)、Vim(+)、LCA(-)、ER(-)、PR(-)、Her2(BC)(1+)、CK5/6(+)、CK7(+)、P63(-)、TRPS1(部分+)、GATA3(+)、SOX10(+)、Ki-67(+，60%)	化疗+免疫	第1周期新辅助化疗，化疗方案：TCb+卡瑞丽珠单抗，具体为：白蛋白紫杉醇400mg D1+卡铂 950mg D1+卡瑞利珠单抗200mg D1 ivgtt；行第2-6周期新辅助化疗，化疗方案：TCb +卡瑞利珠单抗，具体为：白蛋白紫杉醇400mg D1+卡铂880mg D1+卡瑞利珠单抗200mg D1 ivgtt	5级	36岁
26B	Her2(BC)(0)、ER(-)、PR(-)、AR(-)、Ki-67(+，80%)、PD-L1(22C3)(CPS＜1)	化疗+免疫	TCb*4联合帕博利珠单抗免疫治疗序贯EC*4联合帕博利珠单抗免 疫治疗，具体为:(安素泰)紫杉醇注射液210mg+卡铂600mg ivgtt d1+(可瑞达)帕博利珠单抗注射液 200mg ivgtt d1	4级	46岁
27B	ER(-)、PR(-)、HER-2(1+)、Ki-67(+，热点区域50%)	化疗+免疫	行C1D1-C4D15紫杉醇+卡铂+特瑞普利单抗方案治疗，具体：紫杉醇125mg静滴 d1、8、15，卡铂210mg静滴d1、8、15，特瑞普利单抗240mg静滴d1	3级	59岁
28B	ER(-)、PR(-)、AR(-)、Her2(BC)(1+)、Ki-67(+，80%)、TRPS1(+)、GATA3(弱+)、P63(-)、SOX10(+)、GCDFP-15(-)	化疗+免疫	第1-4周期新辅助化疗，化疗方案：TCb联合帕博利珠单抗免疫治疗序贯EC*4联合帕博利珠单抗免疫治疗，具体为：（安素泰）紫杉醇注射液210mg+卡铂600mg+帕博利珠单抗注射液200mg 静滴d1，行第5-8周期新辅助化疗：(法玛新)注射用盐酸表柔比星135mg+(安道生)注射用环磷酰胺800mg+帕博利珠单抗注射液200mg	5级	47岁
29B	Her2(BC)(0)、ER(-)、PR(-)、Ki-67(+，80%)、CK5/6(+)、P63(-)、E-cad(+)、Sy(-)、P120catenin(膜+)、INSM1(-)、TRPS1(部分+)、GATA3(大部分+)	化疗+免疫	第1-4周期新辅助化疗，化疗方案：TCb*4联合替雷利珠单抗免疫治疗序贯EC*4联合替雷利珠单抗 免疫治疗	5级	39岁
30B	Her2(BC)(1+)、ER(-)、PR(-)、AR(+++，90%)、Ki-67(+，70%)、EGFR(-)、CK5/6(-)、ToPoII(+，30%)、P53(-)、P63(-)、E-cad(+)、Sy(-)、P120catenin(膜+)、PD-L1(22C3)(CPS 1)	化疗+免疫	行PCb-EC方案联合免疫治疗，具体：白蛋白紫杉醇370mg d1静滴+卡 铂400mg d1静滴+帕博利珠单抗200mg d1静滴，2024.7.9、2024.7.30、2024.8.20、2024.9.10行第5-8 周期PCb-EC方案联合免疫治疗，具体：表柔比星130mg d1静滴+注射用环磷酰胺785mg d1静滴+帕博利 珠单抗 200mg d1静滴	5级	60岁
31B	ER(-)、PR(-)、AR(-)、Her2(BC)(0)、Ki-67(+，80%)、TRPS1(-)、GATA3(部分+)、P63(+)、CK(+)、PD-L1(22C3)(CPS 80)	化疗+免疫	行ddEC-T方案第1-2周期辅助化疗，具体为：（法码新）注射用盐酸表柔比星150mg D1 ivgtt+（安道生）注射用环磷酰胺900mg D1 ivgtt，于2024-8-15、2024-09-09行TCb方案化疗+免疫治疗，具体为：多西他赛125mg D1 ivgtt+卡铂注射液600mg+特瑞普利单抗240mg D1 ivgtt	2级	50岁
32B	ER（-），PR（-），HER2（0），Ki67（+，70%），GATA3（部分+）	化疗+免疫	行C1D1至C6D1周期化疗联合靶向联合免疫治疗，具体方案：PARPi（美呋哌瑞）500mg bid po+特瑞普利单抗240mg ivgtt d1+白蛋白紫杉醇195 ivgtt d1、8，q3	2级	24岁
