# Supplementary material for: AI-driven spatial analysis of tumor-infiltrating lymphocytes predicts chemo-immunotherapy response in triple-negative breast cancer
Source: Front Immunol. 2026 Apr 16;17:1797753. doi: 10.3389/fimmu.2026.1797753 (PMC13128803; doi:10.3389/fimmu.2026.1797753)
Supplement: Supplementary file 2 [file Table2.xlsx]

## Sheet: Table S2
Analysis	Feature name
Proximity analysis	Average Target Cells Within 10 µm of Reference
	Average Distance(10 µm)
	Average Target Cells Within 20 µm of Reference
	Average Distance(20 µm)
	Average Target Cells Within 50 µm of Reference
	Average Distance(50 µm)
	Average Target Cells Within 100 µm of Reference
	Average Distance(100 µm)
	Average Target Cells Within 200 µm of Reference
	Average Distance(200 µm)
Aggregate analysis	Avg cell count of Aggregates-2
	Aggregates density-2
	Avg cell count of Aggregates-3
	Aggregates density-3
	Avg cell count of Aggregates-4
	Aggregates density-4
	Avg cell count of Aggregates-5
	Aggregates density-5
Other quantification features	Lymphocytes density (mm²)
	Tumor cells density (mm²)
	Other cells density (mm²)
	% Lymphocytes
	%Tumor cells
	%Other cells
	Stroma: Total cells
	Stroma: Lymphocytes count
	Stroma: Tumor cells
	Stroma: Other cells
	Stroma: Total cells density (mm²)
	Stroma: Lymphocytes density (mm²)
	Stroma: Tumor cells density (mm²)
	Stroma: Other cells density (mm²)
	Stroma: % Lymphocytes
	Stroma: %Other cells
